# Supplementary material for: LncRNA NEAT1/miR-146a-5p Axis Restores Normal Angiogenesis in Diabetic Foot Ulcers by Targeting mafG
Source: Cells. 2024 Mar 5;13(5):456. doi: 10.3390/cells13050456 (PMC10931324; doi:10.3390/cells13050456)
Supplement: Supplementary file 1 [file cells-13-00456-s001.zip]

Archive with 1 entries (1 files):
- cells-2845237-Supplimentary information .pdf
